# Supplementary material for: Metabolic Predictors of Cardiorespiratory Fitness Responsiveness to Continuous Endurance and High-Intensity Interval Training Programs: The TIMES Study—A Randomized Controlled Trial
Source: Metabolites. 2024 Sep 23;14(9):512. doi: 10.3390/metabo14090512 (PMC11433752; doi:10.3390/metabo14090512)
Supplement: Supplementary file 1 [file metabolites-14-00512-s001.zip]

Archive with 1 entries (1 files):
- metabolites-3167163-supplementary.pdf
